# Supplementary material for: Prognostic Significance of +1q Alterations in Relapsed/Refractory Multiple Myeloma Treated With Daratumumab‐, Elotuzumab‐, and Carfilzomib‐Based Triplet Regimens: A Multicenter Real‐World Analysis of 635 Patients
Source: Eur J Haematol. 2025 Mar 19;115(1):16–28. doi: 10.1111/ejh.14413 (PMC12134713; doi:10.1111/ejh.14413)
Supplement: Supplementary file 3 — Figure S3. Kaplan–Meier curves of progression‐free survival (PFS) stratified by cytogenetic alterations and risk Groups. (A) PFS stratified by the combination of +1q alterations and t(4;14). (B) PFS stratified by the combination of 1q alterations and del(17p). (C) PFS categorized by cytogenetic risk groups: no hit, single hit, double hit, and triple hit. [file EJH-115-16-s005.zip]

Archive with 3 entries (3 files):
- ejh14413-sup-0004-FigureS3B.tiff
- ejh14413-sup-0005-FigureS3C.tiff
- ejh14413-sup-0003-FigureS3A.tiff
