# Supplementary material for: Prognostic Significance of +1q Alterations in Relapsed/Refractory Multiple Myeloma Treated With Daratumumab‐, Elotuzumab‐, and Carfilzomib‐Based Triplet Regimens: A Multicenter Real‐World Analysis of 635 Patients
Source: Eur J Haematol. 2025 Mar 19;115(1):16–28. doi: 10.1111/ejh.14413 (PMC12134713; doi:10.1111/ejh.14413)
Supplement: Supplementary file 4 — Figure S4. Kaplan–Meier curves of overall survival (OS) stratified by cytogenetic alterations and risk groups. (A) OS stratified by the combination of +1q alterations and t(4;14). (B) OS stratified by the combination of +1q alterations and del(17p). (C) OS stratified by the combination of +1q alterations and del1q. Panel D. OS categorized by cytogenetic risk groups: no hit, single hit, double hit, and triple hit. [file EJH-115-16-s002.zip]

Archive with 4 entries (4 files):
- ejh14413-sup-0009-FigureS4D.tiff
- ejh14413-sup-0006-FigureS4A.tiff
- ejh14413-sup-0007-FigureS4B.tiff
- ejh14413-sup-0008-FigureS4C.tiff
